# Supplementary material for: Heart Failure with Preserved Ejection Fraction: How to Deal with This Chameleon
Source: J Clin Med. 2024 Feb 28;13(5):1375. doi: 10.3390/jcm13051375 (PMC10933980; doi:10.3390/jcm13051375)
Supplement: Supplementary file 1 [file jcm-13-01375-s001.zip]

Archive with 1 entries (1 files):
- jcm-2796478-supplementary.pdf
